# Supplementary material for: Characterization of QTLs for Root Traits of Wheat Grown under Different Nitrogen and Phosphorus Supply Levels
Source: Front Plant Sci. 2017 Dec 11;8:2096. doi: 10.3389/fpls.2017.02096 (PMC5732362; doi:10.3389/fpls.2017.02096)
Supplement: Table S1 — The values of root dry weight and maximum root length of the recombinant inbred lines under CK, low N, and low P conditions. [file Table1.XLSX]

## Sheet: Sheet1
Table S1 The values of root dry weight and maximum root length of the recombinant inbred lines under CK, low N and low P conditions
Lines	RDW-CK(g/plant)	RDW-LN(g/plant)	RDW-LP(g/plant)	MRL-CK(cm）	MRL-LN(cm）	MRL-LP(cm）
Line 1	0.0873333	0.120833	0.0635	42.6667	55	59.3333
Line 2	0.0915	0.132167	0.126333	28.3333	32.6667	35
Line 3	0.0645	0.1095	0.0745	45.6667	49.3333	57.6667
Line 4	0.0933333	0.114333	0.083	42	36	30.3333
Line 5	0.117833	0.207833	0.1395	37.6667	50	30
Line 6	0.0515	0.0713333	0.0858333	30	23.6667	31
Line 7	0.0625	0.104	0.0718333	38.6667	39.3333	26.6667
Line 8	0.0495	0.0698333	0.0621667	35.3333	25	33
Line 9	0.063	0.0838333	0.0783333	40.6667	35.3333	37.6667
Line 10	0.0595	0.0961667	0.0663333	35.6667	36.6667	29.3333
Line 11	0.0615	0.106833	0.0928333	29.6667	34.6667	27.3333
Line 12	0.0788333	0.0925	0.0835	45.3333	32.6667	48.3333
Line 13	0.0311667	0.0591667	0.0611667	18	21.3333	22
Line 14	0.0611667	0.111667	0.0895	38.3333	43	36
Line 15	0.0846667	0.1255	0.128333	29	33.3333	34.6667
Line 16	0.0521667	0.0706667	0.0481667	38	44.6667	29.3333
Line 17	0.0393333	0.0688333	0.0735	31.6667	31.3333	43
Line 18	0.0575	0.118	0.0953333	44	55	35.6667
Line 19	0.0475	0.0708333	0.0611667	32	44.3333	25.3333
Line 20	0.097	0.140167	0.0965	31	32	27
Line 21	0.0735	0.1405	0.0911667	39.3333	53	52
Line 22	0.099	0.141333	0.0961667	34.3333	36.6667	34.3333
Line 23	0.0683333	0.106167	0.0736667	36.3333	39	36
Line 24	0.0553333	0.139667	0.0901667	30	44	27.6667
Line 25	0.047	0.1085	0.0798333	30.3333	39	28
Line 26	0.0603333	0.1295	0.122333	42.6667	51	51.6667
Line 27	0.075	0.142167	0.121	40.3333	49.6667	44
Line 28	0.0551667	0.105	0.0826667	26.6667	34.3333	37.3333
Line 29	0.0693333	0.102333	0.106667	37	36.3333	30.6667
Line 30	0.0615	0.1335	0.0738333	23.6667	30	20
Line 31	0.0881667	0.1115	0.120167	41	53.6667	46.6667
Line 32	0.0388333	0.075	0.0656667	27.6667	33.3333	38
Line 33	0.0716667	0.124833	0.131667	41	44.6667	42.6667
Line 34	0.0653333	0.157667	0.092	48.6667	47	48.3333
Line 35	0.0445	0.085	0.0465	25.3333	40.3333	21.3333
Line 36	0.0481667	0.0711667	0.0763333	32.6667	29.3333	43
Line 37	0.0491667	0.0766667	0.095	35.6667	37.6667	44.6667
Line 38	0.0713333	0.1315	0.109667	26.3333	42.3333	22
Line 39	0.0441667	0.0708333	0.0691667	18.6667	18.3333	33
Line 40	0.0551667	0.102667	0.0948333	28	40	37.3333
Line 41	0.0546667	0.091	0.0903333	23	38.6667	19.6667
Line 42	0.0666667	0.1315	0.098	47.3333	56.6667	52.3333
Line 43	0.0341667	0.064	0.044	40.6667	35	32.6667
Line 44	0.0365	0.086	0.059	42.6667	52.6667	47
Line 45	0.0443333	0.0675	0.0686667	28.6667	29.6667	24.3333
Line 46	0.0683333	0.101333	0.086	48	33.6667	37.3333
Line 47	0.06	0.0728333	0.0831667	35.6667	38.6667	40.3333
Line 48	0.107667	0.1555	0.115167	45.3333	50	54
Line 49	0.056	0.0735	0.0766667	18.3333	34.6667	18.3333
Line 50	0.0591667	0.1075	0.084	45	51.3333	35
Line 51	0.0658333	0.134	0.116667	30.6667	35.6667	40.6667
Line 52	0.0378333	0.0891667	0.0635	32.6667	34.6667	29.3333
Line 53	0.039	0.09	0.0601667	35	51	35
Line 54	0.0516667	0.1345	0.0773333	42.3333	48.6667	43
Line 55	0.0801667	0.137333	0.116667	38.6667	42.6667	32
Line 56	0.0536667	0.0758333	0.0751667	33.3333	43.3333	30.3333
Line 57	0.0435	0.0736667	0.0721667	22.6667	40	34.6667
Line 58	0.0575	0.117167	0.098	35.3333	43.3333	39
Line 59	0.06	0.129	0.0726667	30.3333	59	52
Line 60	0.0753333	0.138333	0.0906667	44	57	42
Line 61	0.042	0.1195	0.0556667	49	62.6667	47
Line 62	0.0858333	0.108167	0.1095	44.6667	39	35.6667
Line 63	0.0488333	0.0928333	0.0515	30	30.3333	22.6667
Line 64	0.0296667	0.108	0.0683333	28	37.6667	27
Line 65	0.0353333	0.0561667	0.08	14.6667	16	22.6667
Line 66	0.0601667	0.098	0.051	44.3333	36	37
Line 67	0.0573333	0.093	0.072	45.6667	51.3333	47
Line 68	0.0486667	0.100667	0.0886667	50	52	59.6667
Line 69	0.0405	0.088	0.0861667	33.3333	56.6667	52.3333
Line 70	0.0811667	0.139833	0.121333	25.3333	35.3333	32.3333
Line 71	0.0795	0.118	0.097	29.6667	34	26.6667
Line 72	0.0371	0.107667	0.0876667	26.3333	25.6667	26.3333
Line 73	0.0445	0.0768333	0.105	26	37.3333	41.6667
Line 74	0.0553333	0.121333	0.121	46	58.6667	59.3333
Line 75	0.0555	0.0935	0.103167	47	58	49.3333
Line 76	0.0635	0.0963333	0.0851667	38	40.3333	48.3333
Line 77	0.0395	0.0613333	0.0588333	23.6667	36.3333	34.3333
Line 78	0.0408333	0.0663333	0.0775	22.3333	27.3333	30
Line 79	0.0495	0.114833	0.0616667	19.3333	39.6667	26.3333
Line 80	0.0613333	0.132667	0.0715	29	44	30.3333
Line 81	0.0558333	0.093	0.0668333	45.6667	49	49
Line 82	0.0621667	0.128833	0.103167	47.6667	53.6667	50.3333
Line 83	0.0651667	0.0905	0.0655	32.6667	34.3333	21
Line 84	0.0951667	0.185	0.114	35.6667	44	30.6667
Line 85	0.0648333	0.106	0.07	38	57.6667	47.3333
Line 86	0.0716667	0.123	0.0883333	42.3333	55	58
Line 87	0.0765	0.0768333	0.0965	33.6667	34.3333	31.6667
Line 88	0.0766667	0.130167	0.0886667	36.6667	40	53
Line 89	0.0626667	0.0923333	0.101	52.6667	50.6667	50.6667
Line 90	0.0863333	0.145	0.129167	49.3333	57.3333	51
Line 91	0.068	0.1025	0.0955	27	34	35.6667
Line 92	0.0611667	0.0998333	0.1075	46	53.3333	49
Line 93	0.0605	0.105	0.0993333	37.3333	51.6667	55
Line 94	0.0791667	0.1185	0.104667	43.6667	50.3333	43.6667
Line 95	0.052	0.1225	0.0845	32.6667	51.3333	50.3333
Line 96	0.0785	0.0933333	0.0756667	34	40.6667	38.3333
Line 97	0.072	0.151667	0.120833	32.3333	40	39.3333
Line 98	0.0666667	0.109167	0.0993333	36	38	42.6667
Line 99	0.051	0.0993333	0.1035	41.3333	42.6667	42.3333
Line 100	0.0678333	0.129667	0.102167	48	53	49.3333
Line 101	0.077	0.1435	0.132667	44	61.6667	64
Line 102	0.0771667	0.0988333	0.113	47.6667	59	39.3333
Line 103	0.0548333	0.135	0.0881667	36.6667	47	36.3333
Line 104	0.0838333	0.109833	0.095	29	35	29
Line 105	0.0943333	0.119	0.140333	55	41.6667	56.6667
Line 106	0.062	0.133833	0.107333	30	50	45.3333
Line 107	0.0661667	0.0886667	0.0978333	43.6667	43.3333	56.6667
Line 108	0.071	0.0693333	0.0541667	48.6667	24.3333	19.6667
Line 109	0.0755	0.116667	0.115333	44.6667	51.6667	44.6667
Line 110	0.0751667	0.0998333	0.0911667	34	36	35.6667
Line 111	0.0683333	0.098	0.0853333	38.3333	43.3333	35.3333
Line 112	0.0595	0.0815	0.0761667	52	52.3333	52.6667
Line 113	0.0575	0.106833	0.0861667	26.3333	28.6667	23.6667
Line 114	0.0826667	0.1085	0.119833	32.3333	27.6667	32.3333
Line 115	0.059	0.139833	0.0956667	47	53.3333	43.3333
Line 116	0.0483333	0.117	0.0973333	41.6667	45.6667	47
Line 117	0.0878333	0.109333	0.1145	51.3333	50	49.3333
Line 118	0.0918333	0.1385	0.114167	40	58	62
Line 119	0.0806667	0.103833	0.102	33	36.3333	35.6667
Line 120	0.107	0.1185	0.1115	40	34.3333	28.3333
Line 121	0.0671667	0.0835	0.086	28.6667	26.3333	26.3333
Line 122	0.127667	0.171	0.131	45.6667	54.6667	37
Line 123	0.0723333	0.0698333	0.110167	33.3333	34	49.3333
Line 124	0.083	0.134	0.103667	29.3333	40.6667	30.6667
Line 125	0.0736667	0.113167	0.096	54	52.6667	51.6667
Line 126	0.100167	0.140167	0.121	33.3333	39.6667	30.3333
Line 127	0.0898333	0.1345	0.117167	24	32.6667	30.3333
Line 128	0.086	0.114833	0.0828333	38.6667	42.3333	41
Line 129	0.0771667	0.112833	0.111	51.6667	65.3333	59.6667
Line 130	0.0898333	0.123	0.122333	41	39	31.6667
Line 131	0.0898333	0.141	0.1005	47	60.3333	47.3333
Line 132	0.123	0.136333	0.095	33.3333	43.6667	26
Line 133	0.0733333	0.0883333	0.0968333	42.6667	39.6667	31.3333
Line 134	0.07	0.127833	0.1185	42	38.6667	37.3333
Line 135	0.0838333	0.066	0.108333	51.6667	43.6667	47
Line 136	0.0785	0.0875	0.103333	34	40.6667	25.3333
Line 137	0.0968333	0.102167	0.081	29	34	23.6667
Line 138	0.0713333	0.10125	0.109	33.3333	34.6667	33.3333
Line 139	0.0765	0.113	0.101833	22.3333	29.3333	30.6667
Line 140	0.102833	0.0891667	0.107833	35.6667	35.3333	54
Line 141	0.0773333	0.129833	0.0995	33.6667	44	35
Line 142	0.0716667	0.12425	0.11175	47	48.3333	50
